# Supplementary material for: Guideline-based strategies to identify severe cytokine release syndrome in COVID-19 and cancer immunotherapy using large-scale electronic health records
Source: Front Digit Health. 2026 Feb 17;7:1625889. doi: 10.3389/fdgth.2025.1625889 (PMC12953395; doi:10.3389/fdgth.2025.1625889)
Supplement: Supplementary file 5 [file Supplementaryfile1.xlsx]

## Sheet: Feuil1
	Covid, adults									Covid, adults					Covid, adults
		ICD label									cHis inflammatory CRS					covHI inflammatory CRS					Declercq's inflammatory CRS
	ASTCT implemented grading	no ICD	ICD unspec.	ICD grade 1	ICD grade 2+	sum					missing data	negative	positive			missing data	negative	positive			missing data	negative	positive
	not graded	298208	166	5	5	298384				not graded	192950	94893	10541		not graded	245112	43912	9360		not graded	261591	30160	6633
	grade 0 (probable or definite)	703192	34	17	6	703249				grade 0 (probable or definite)	546912	153758	2579		grade 0 (probable or definite)	667001	34037	2211		grade 0 (probable or definite)	681486	20524	1239
	grade 1 (probable or definite)	159331	105	9	12	159457				grade 1 (probable or definite)	106611	44821	8025		grade 1 (probable or definite)	136479	19355	3623		grade 1 (probable or definite)	144001	12982	2474
	grade 2+ incl prob grade 5	91706	795	7	33	92541				grade 2+ incl prob grade 5	10317	46769	35455		grade 2+ incl prob grade 5	30530	40960	21051		grade 2+ incl prob grade 5	43463	32059	17019
	sum	1252437	1100	38	56						856790	340241	56600			1079122	138264	36245			1130541	95725	27365
	TCE, adults									TCE, adults	cHis inflammatory CRS				TCE, adults	covHI inflammatory CRS					Declercq's inflammatory CRS
		no ICD	ICD unspec.	ICD grade 1	ICD grade 2+	sum					missing data	negative	positive			missing data	negative	positive			missing data	negative	positive
	not graded	36	0	0	3	39				not graded	2	34	3		not graded	27	6	6		not graded	32	2	5
	grade 0 (probable or definite)	10	1	1	0	12				grade 0 (probable or definite)	2	10	0		grade 0 (probable or definite)	10	2	0		grade 0 (probable or definite)	12	0	0
	grade 1 (probable or definite)	3	0	0	1	4				grade 1 (probable or definite)	0	2	2		grade 1 (probable or definite)	1	1	2		grade 1 (probable or definite)	2	0	2
	grade 2+ incl prob grade 5	24	1	1	3	29				grade 2+ incl prob grade 5	0	22	7		grade 2+ incl prob grade 5	19	8	2		grade 2+ incl prob grade 5	23	4	2
	sum	73	2	2	7					sum	4	68	12		sum	57	17	10		sum	69	6	9
	TCE, children									TCE, children	cHis inflammatory CRS				TCE, children	covHI inflammatory CRS					Declercq's inflammatory CRS
		no ICD	ICD unspec.	ICD grade 1	ICD grade 2+	sum					missing data	negative	positive			missing data	negative	positive			missing data	negative	positive
	not graded	16	0	0	2	18				not graded	0	18	0		not graded	15	2	1		not graded	17	1	0
	grade 0 (probable or definite)	7	0	1	0	8				grade 0 (probable or definite)	1	7	0		grade 0 (probable or definite)	8	0	0		grade 0 (probable or definite)	8	0	0
	grade 1 (probable or definite)	0	0	0	0	0				grade 1 (probable or definite)	0	0	0		grade 1 (probable or definite)	0	0	0		grade 1 (probable or definite)	0	0	0
	grade 2+ incl prob grade 5	16	4	4	1	25				grade 2+ incl prob grade 5	0	18	7		grade 2+ incl prob grade 5	23	1	1		grade 2+ incl prob grade 5	24	0	1
	sum	39	4	5	3					sum	1	43	7		sum	46	3	2		sum	49	1	1
	Covid, adults	ICD labelled CRS patients
			D89.839	D89.831	D89.832	D89.833	D89.834	D89.835			cHis inflammatory CRS					covHI inflammatory CRS					Declercq's inflammatory CRS
		No label	Unspecified	Grade 1	Grade 2	Grade 3	Grade 4	Grade 5			missing data	negative	positive			missing data	negative	positive			missing data	negative	positive
	Missing temperature	180046	42	5	2	2	0	0		Missing temperature	149397	29496	1204		Missing temperature	165205	13641	1251		Missing temperature	171928	7579	590
	Definite Grade 0	554280	34	10	3	0	0	1		Definite Grade 0	420039	131899	2390		Definite Grade 0	522429	29884	2015		Definite Grade 0	534740	18382	1206
	Probable Grade 0	148912	0	7	2	0	0	0		Probable Grade 0	126873	21859	189		Probable Grade 0	144572	4153	196		Probable Grade 0	146746	2142	33
	Ambiguous Gr2 without Gr1	81174	93	0	0	0	0	0		Ambiguous Gr2 without Gr1	29889	46433	4945		Ambiguous Gr2 without Gr1	55708	21255	4304		Ambiguous Gr2 without Gr1	62315	15740	3212
	Ambiguous Gr3 without Gr1	20745	9	0	0	0	0	0		Ambiguous Gr3 without Gr1	8894	10516	1344		Ambiguous Gr3 without Gr1	14923	4491	1340		Ambiguous Gr3 without Gr1	16412	3377	965
	Ambiguous Gr4 without Gr1	6562	2	0	0	0	0	0		Ambiguous Gr4 without Gr1	1725	3876	963		Ambiguous Gr4 without Gr1	3707	2075	782		Ambiguous Gr4 without Gr1	4374	1612	578
	Definite Grade 1	109686	91	5	6	1	0	3		Definite Grade 1	64886	37563	7343		Definite Grade 1	89617	16865	3310		Definite Grade 1	95834	11577	2381
	Probable Grade 1	49645	14	4	2	0	0	0		Probable Grade 1	41725	7258	682		Probable Grade 1	46862	2490	313		Probable Grade 1	48167	1405	93
	Definite Grade 2	54009	510	3	5	2	0	0		Definite Grade 2	6230	30639	17660		Definite Grade 2	18777	25813	9939		Definite Grade 2	26429	20437	7663
	Definite Grade 3	15958	126	1	7	4	0	1		Definite Grade 3	2951	8057	5089		Definite Grade 3	6474	6569	3054		Definite Grade 3	8443	4974	2680
	Definite Grade 4	11036	50	2	0	2	4	0		Definite Grade 4	668	4583	5843		Definite Grade 4	2793	4744	3557		Definite Grade 4	4536	3717	2841
	Death without Gr1	8653	19	0	0	0	0	1		Death without Gr1	2571	4158	1944		Death without Gr1	4835	2237	1601		Death without Gr1	5731	1701	1241
	Death with Gr1 and no Gr2+	1028	1	0	0	0	0	0		Death with Gr1 and no Gr2+	474	414	141		Death with Gr1 and no Gr2+	734	213	82		Death with Gr1 and no Gr2+	831	151	47
	Death with Gr2 and no Gr3+	3229	26	1	0	0	1	0		Death with Gr2 and no Gr3+	199	1505	1553		Death with Gr2 and no Gr3+	935	1362	960		Death with Gr2 and no Gr3+	1406	1058	793
	Death with Gr3 and no Gr4+	1180	12	0	0	1	0	0		Death with Gr3 and no Gr4+	72	500	621		Death with Gr3 and no Gr4+	314	485	394		Death with Gr3 and no Gr4+	487	353	353
	Death with Gr4	6294	71	0	1	1	4	0		Death with Gr4	197	1485	4689		Death with Gr4	1237	1987	3147		Death with Gr4	2162	1520	2689
	TCE, adults		D89.839	D89.831	D89.832	D89.833					cHis inflammatory CRS					covHI inflammatory CRS					Declercq's inflammatory CRS
		No label	Unspecified	Grade 1	Grade 2	Grade 3					missing data	negative	positive			missing data	negative	positive			missing data	negative	positive
	Definite Grade 0	4	0	0	0	0				Definite Grade 0	0	4	0		Definite Grade 0	4	0	0		Definite Grade 0	4	0	0
	Probable Grade 0	6	1	1	0	0				Probable Grade 0	2	6	0		Probable Grade 0	6	2	0		Probable Grade 0	8	0	0
	Ambiguous Gr2 without Gr1	23	0	0	2	0				Ambiguous Gr2 without Gr1	0	25	0		Ambiguous Gr2 without Gr1	20	3	2		Ambiguous Gr2 without Gr1	21	2	2
	Ambiguous Gr3 without Gr1	8	0	0	0	0				Ambiguous Gr3 without Gr1	1	6	1		Ambiguous Gr3 without Gr1	4	3	1		Ambiguous Gr3 without Gr1	7	0	1
	Ambiguous Gr4 without Gr1	5	0	0	1	0				Ambiguous Gr4 without Gr1	1	3	2		Ambiguous Gr4 without Gr1	3	0	3		Ambiguous Gr4 without Gr1	4	0	2
	Definite Grade 1	3	0	0	0	0				Definite Grade 1	0	2	1		Definite Grade 1	1	1	1		Definite Grade 1	2	0	1
	Probable Grade 1	0	0	0	0	1				Probable Grade 1	0	0	1		Probable Grade 1	0	0	1		Probable Grade 1	0	0	1
	Definite Grade 2	16	0	0	2	1				Definite Grade 2	0	16	3		Definite Grade 2	16	3	0		Definite Grade 2	16	3	0
	Definite Grade 3	8	1	1	0	0				Definite Grade 3	0	6	4		Definite Grade 3	3	5	2		Definite Grade 3	7	1	2
	TCE, children		D89.839	D89.831	D89.832	D89.833					cHis inflammatory CRS					covHI inflammatory CRS					Declercq's inflammatory CRS
		No label	Unspecified	Grade 1	Grade 2	Grade 3					missing data	negative	positive			missing data	negative	positive			missing data	negative	positive
	Missing temperature	0	0	0		1				Missing temperature	0	1	0		Missing temperature	0	1	0		Missing temperature	1	0	0
	Definite Grade 0	4	0	0		0				Definite Grade 0	0	4	0		Definite Grade 0	4	0	0		Definite Grade 0	4	0	0
	Probable Grade 0	3	0	1		0				Probable Grade 0	1	3	0		Probable Grade 0	4	0	0		Probable Grade 0	4	0	0
	Ambiguous Gr2 without Gr1	9	0	0		0				Ambiguous Gr2 without Gr1	0	9	0		Ambiguous Gr2 without Gr1	7	1	1		Ambiguous Gr2 without Gr1	8	1	0
	Ambiguous Gr3 without Gr1	7	0	0		0				Ambiguous Gr3 without Gr1	0	7	0		Ambiguous Gr3 without Gr1	7	0	0		Ambiguous Gr3 without Gr1	7	0	0
	Ambiguous Gr4 without Gr1	0	0	0		1				Ambiguous Gr4 without Gr1	0	1	0		Ambiguous Gr4 without Gr1	1	0	0		Ambiguous Gr4 without Gr1	1	0	0
	Definite Grade 2	4	2	2		0				Definite Grade 2	0	6	2		Definite Grade 2	8	0	0		Definite Grade 2	8	0	0
	Definite Grade 3	9	2	2		0				Definite Grade 3	0	9	4		Definite Grade 3	12	1	0		Definite Grade 3	13	0	0
	Definite Grade 4	3	0	0		1				Definite Grade 4	0	3	1		Definite Grade 4	3	0	1		Definite Grade 4	3	0	1
